# Supplementary material for: GRT-X Stimulates Dorsal Root Ganglia Axonal Growth in Culture via TSPO and Kv7.2/3 Potassium Channel Activation
Source: Int J Mol Sci. 2024 Jul 3;25(13):7327. doi: 10.3390/ijms25137327 (PMC11242890; doi:10.3390/ijms25137327)
Supplement: Supplementary file 1 [file ijms-25-07327-s001.zip › ijms-3046811-supplementary/Supplementary material final/Supplementary table S2 TSPOKO.xlsx]

## Sheet: Feuil1
Kv7.2				Mbp				Krox20				Stmn2				Nfh
Group	Significant	Summary		Group	Significant	Summary		Group	Significant	Summary		Group	Significant	Summary		Group	Significant	Summary
NT vs. GRT	Yes	*		NT vs. GRT	Yes	****		NT vs. GRT	No	ns		NT vs. GRT	Yes	*		NT vs. GRT	No	ns
NT vs. XBD173	Yes	***		NT vs. XBD173	Yes	**		NT vs. XBD173	Yes	**		NT vs. XBD173	No	ns		NT vs. XBD173	No	ns
NT vs. XE991	Yes	****		NT vs. XE991	Yes	***		NT vs. XE991	Yes	****		NT vs. XE991	No	ns		NT vs. XE991	No	ns
NT vs. ICA27243	Yes	****		NT vs. ICA27243	No	ns		NT vs. ICA27243	Yes	****		NT vs. ICA27243	No	ns		NT vs. ICA27243	Yes	***
NT vs. EtOH	No	ns		NT vs. EtOH	No	ns		NT vs. EtOH	No	ns		NT vs. EtOH	No	ns		NT vs. EtOH	No	ns
GRT vs. XBD173	No	ns		GRT vs. XBD173	Yes	****		GRT vs. XBD173	Yes	**		GRT vs. XBD173	Yes	*		GRT vs. XBD173	No	ns
GRT vs. XE991	Yes	***		GRT vs. XE991	Yes	****		GRT vs. XE991	Yes	****		GRT vs. XE991	Yes	***		GRT vs. XE991	No	ns
GRT vs. ICA27243	Yes	****		GRT vs. ICA27243	Yes	****		GRT vs. ICA27243	Yes	****		GRT vs. ICA27243	No	ns		GRT vs. ICA27243	No	ns
GRT vs. EtOH	Yes	*		GRT vs. EtOH	Yes	****		GRT vs. EtOH	No	ns		GRT vs. EtOH	No	ns		GRT vs. EtOH	No	ns
XBD173 vs. XE991	Yes	*		XBD173 vs. XE991	No	ns		XBD173 vs. XE991	No	ns		XBD173 vs. XE991	No	ns		XBD173 vs. XE991	No	ns
XBD173 vs. ICA27243	Yes	****		XBD173 vs. ICA27243	Yes	**		XBD173 vs. ICA27243	Yes	**		XBD173 vs. ICA27243	No	ns		XBD173 vs. ICA27243	Yes	***
XBD173 vs. EtOH	Yes	***		XBD173 vs. EtOH	Yes	*		XBD173 vs. EtOH	Yes	***		XBD173 vs. EtOH	No	ns		XBD173 vs. EtOH	No	ns
XE991 vs. ICA27243	Yes	****		XE991 vs. ICA27243	Yes	**		XE991 vs. ICA27243	No	ns		XE991 vs. ICA27243	No	ns		XE991 vs. ICA27243	Yes	*
XE991 vs. EtOH	Yes	****		XE991 vs. EtOH	Yes	**		XE991 vs. EtOH	Yes	****		XE991 vs. EtOH	No	ns		XE991 vs. EtOH	No	ns
ICA27243 vs. EtOH	Yes	****		ICA27243 vs. EtOH	No	ns		ICA27243 vs. EtOH	Yes	****		ICA27243 vs. EtOH	No	ns		ICA27243 vs. EtOH	Yes	***
Kv7.3				Plp				CNPase				Cad19
Group	Significant	Summary		Group	Significant	Summary		Group	Significant	Summary		Group	Significant	Summary
NT vs. GRT	Yes	**		NT vs. GRT	Yes	****		NT vs. GRT	Yes	****		NT vs. GRT	Yes	****
NT vs. XBD173	No	ns		NT vs. XBD173	No	ns		NT vs. XBD173	Yes	****		NT vs. XBD173	No	ns
NT vs. XE991	Yes	****		NT vs. XE991	Yes	***		NT vs. XE991	Yes	***		NT vs. XE991	No	ns
NT vs. ICA27243	Yes	****		NT vs. ICA27243	Yes	**		NT vs. ICA27243	No	ns		NT vs. ICA27243	No	ns
NT vs. EtOH	No	ns		NT vs. EtOH	No	ns		NT vs. EtOH	No	ns		NT vs. EtOH	No	ns
GRT vs. XBD173	Yes	****		GRT vs. XBD173	Yes	****		GRT vs. XBD173	No	ns		GRT vs. XBD173	Yes	****
GRT vs. XE991	Yes	****		GRT vs. XE991	Yes	****		GRT vs. XE991	Yes	*		GRT vs. XE991	Yes	****
GRT vs. ICA27243	Yes	****		GRT vs. ICA27243	Yes	****		GRT vs. ICA27243	Yes	****		GRT vs. ICA27243	Yes	****
GRT vs. EtOH	Yes	**		GRT vs. EtOH	Yes	****		GRT vs. EtOH	Yes	****		GRT vs. EtOH	Yes	****
XBD173 vs. XE991	Yes	*		XBD173 vs. XE991	Yes	****		XBD173 vs. XE991	No	ns		XBD173 vs. XE991	Yes	*
XBD173 vs. ICA27243	Yes	****		XBD173 vs. ICA27243	Yes	****		XBD173 vs. ICA27243	Yes	****		XBD173 vs. ICA27243	Yes	**
XBD173 vs. EtOH	No	ns		XBD173 vs. EtOH	No	ns		XBD173 vs. EtOH	Yes	***		XBD173 vs. EtOH	No	ns
XE991 vs. ICA27243	Yes	**		XE991 vs. ICA27243	No	ns		XE991 vs. ICA27243	Yes	****		XE991 vs. ICA27243	No	ns
XE991 vs. EtOH	Yes	****		XE991 vs. EtOH	Yes	***		XE991 vs. EtOH	Yes	**		XE991 vs. EtOH	No	ns
ICA27243 vs. EtOH	Yes	****		ICA27243 vs. EtOH	Yes	**		ICA27243 vs. EtOH	No	ns		ICA27243 vs. EtOH	No	ns
Mpz				Dhh				Tfap2α
Group	Significant	Summary		Group	Significant	Summary		Group	Significant	Summary		Peripherin
NT vs. GRT	Yes	****		NT vs. GRT	Yes	***		NT vs. GRT	Yes	***		Group	Significant	Summary
NT vs. XBD173	No	ns		NT vs. XBD173	Yes	**		NT vs. XBD173	Yes	**		NT vs. GRT	No	ns
NT vs. XE991	No	ns		NT vs. XE991	No	ns		NT vs. XE991	Yes	*		NT vs. XBD173	Yes	**
NT vs. ICA27243	No	ns		NT vs. ICA27243	No	ns		NT vs. ICA27243	No	ns		NT vs. XE991	No	ns
NT vs. EtOH	No	ns		NT vs. EtOH	No	ns		NT vs. EtOH	No	ns		NT vs. ICA27243	No	ns
GRT vs. XBD173	Yes	****		GRT vs. XBD173	No	ns		GRT vs. XBD173	No	ns		NT vs. EtOH	No	ns
GRT vs. XE991	Yes	****		GRT vs. XE991	No	ns		GRT vs. XE991	No	ns		GRT vs. XBD173	Yes	***
GRT vs. ICA27243	Yes	****		GRT vs. ICA27243	Yes	****		GRT vs. ICA27243	Yes	****		GRT vs. XE991	No	ns
GRT vs. EtOH	Yes	****		GRT vs. EtOH	Yes	****		GRT vs. EtOH	Yes	***		GRT vs. ICA27243	No	ns
XBD173 vs. XE991	No	ns		XBD173 vs. XE991	No	ns		XBD173 vs. XE991	No	ns		GRT vs. EtOH	No	ns
XBD173 vs. ICA27243	No	ns		XBD173 vs. ICA27243	Yes	****		XBD173 vs. ICA27243	Yes	****		XBD173 vs. XE991	No	ns
XBD173 vs. EtOH	No	ns		XBD173 vs. EtOH	Yes	***		XBD173 vs. EtOH	Yes	**		XBD173 vs. ICA27243	Yes	****
XE991 vs. ICA27243	No	ns		XE991 vs. ICA27243	Yes	**		XE991 vs. ICA27243	Yes	****		XBD173 vs. EtOH	Yes	***
XE991 vs. EtOH	No	ns		XE991 vs. EtOH	No	ns		XE991 vs. EtOH	Yes	*		XE991 vs. ICA27243	Yes	**
ICA27243 vs. EtOH	No	ns		ICA27243 vs. EtOH	No	ns		ICA27243 vs. EtOH	No	ns		XE991 vs. EtOH	No	ns
												ICA27243 vs. EtOH	No	ns
